# Supplementary material for: Stronger Short-Term Memory, Larger Hippocampi and Area V1 in People with High VVIQ Scores
Source: Vision (Basel). 2025 Jul 7;9(3):53. doi: 10.3390/vision9030053 (PMC12285986; doi:10.3390/vision9030053)
Supplement: Supplementary file 1 [file vision-09-00053-s001.zip]

Archive with 11 entries (11 files):
- VISION SUPPLEMENTARY TABLE S1.pdf
- VISION SUPPLEMENTARY TABLE S10.pdf
- VISION SUPPLEMENTARY TABLE S11.pdf
- VISION SUPPLEMENTARY TABLE S2.pdf
- VISION SUPPLEMENTARY TABLE S3.pdf
- VISION SUPPLEMENTARY TABLE S4.pdf
- VISION SUPPLEMENTARY TABLE S5.pdf
- VISION SUPPLEMENTARY TABLE S6.pdf
- VISION SUPPLEMENTARY TABLE S7.pdf
- VISION SUPPLEMENTARY TABLE S8.pdf
- VISION SUPPLEMENTARY TABLE S9.pdf
